# Supplementary material for: Effects of Different Proportions of DHA and ARA on Cognitive Development in Infants: A Meta-Analysis
Source: Nutrients. 2025 Mar 20;17(6):1091. doi: 10.3390/nu17061091 (PMC11946645; doi:10.3390/nu17061091)
Supplement: Supplementary file 1 [file nutrients-17-01091-s001.zip]

Archive with 1 entries (1 files):
- nutrients-3506703-supplementary.pdf
